# Supplementary material for: Cohort Profile: The Alliance for Maternal and Newborn Health Improvement (AMANHI) biobanking study
Source: Int J Epidemiol. 2021 Aug 24;50(6):1780–1781i. doi: 10.1093/ije/dyab124 (PMC8743110; doi:10.1093/ije/dyab124)
Supplement: dyab124_Supplementary_Data [file dyab124_supplementary_data.zip]

Archive with 2 entries (2 files):
- ije-2020-11-2176-File008.docx
- ije-2020-11-2176-File009.docx
